# Supplementary material for: Effect of Combined Soil Amendment on Immobilization of Bioavailable As and Pb in Paddy Soil
Source: Toxics. 2022 Feb 16;10(2):90. doi: 10.3390/toxics10020090 (PMC8878171; doi:10.3390/toxics10020090)
Supplement: Supplementary file 1 [file toxics-10-00090-s001.zip]

Archive with 1 entries (1 files):
- toxics-1570558-supplementary.pdf
